# Supplementary material for: Molecular Hybrid Design, Synthesis, In Vitro Cytotoxicity, In Silico ADME and Molecular Docking Studies of New Benzoate Ester-Linked Arylsulfonyl Hydrazones
Source: Molecules. 2024 Jul 25;29(15):3478. doi: 10.3390/molecules29153478 (PMC11313727; doi:10.3390/molecules29153478)
Supplement: Supplementary file 1 [file molecules-29-03478-s001.zip]

Archive with 1 entries (1 files):
- molecules-3103623-supplementary.pdf
